# Supplementary material for: Prevalence and Epidemiological Characteristics of Mycoplasma synoviae Infection in Chickens in Mainland China
Source: Animals (Basel). 2026 Jun 18;16(12):1893. doi: 10.3390/ani16121893 (PMC13295294; doi:10.3390/ani16121893)
Supplement: Supplementary file 1 [file animals-16-01893-s001.zip]

Archive with 2 entries (2 files):
- Supplementary Materials Data S1 production type.xlsx
- Supplementary Materials Data S2  Detailed domain-specific scores and final quality tier assignments for each study.xlsx
