# Supplementary material for: Prevalence and Epidemiological Characteristics of Mycoplasma synoviae Infection in Chickens in Mainland China
Source: Animals (Basel). 2026 Jun 18;16(12):1893. doi: 10.3390/ani16121893 (PMC13295294; doi:10.3390/ani16121893)
Supplement: Supplementary file 1 [file animals-16-01893-s001.zip › Supplementary Materials Data S1 production type.xlsx]

## Sheet: Sheet1
Author	Production Type
	Layers(MS-Positive/Total)	Broilers(MS-Positive/Total)	breeders(MS-Positive/Total)
Jiang et al.,2020[22]	2506/3210	450/700
Wang, 2024[32]	568/1148
Pan et al.,2014[18]		2940/5800
Wang(1), 2025[30]		174/600
Wang(2), 2025[30]			343/600
Sun et al.,2023[31]	1951/2460	606/1012	387/442
Zhang, 2022[27]	133/495	100/561
Sun et al.,2023[28]	76/181	93/190
Wang, 2015[19]			476/2849
Chen et al.,2020[21]	574/885	116/209	176/195
Wang et al.,2024[33]	403/1081
Cheng, 2020[25]	231/1325
Ding et al.,2015[20]	81/146	95/130	102/130
Shi et al.,2024[34]			362/550
Chen et al., 2021[45]	52/384
Wang et al.,2025[47]			938/1140
Hu, 2020[35]		90/300
Ma et al.,2024[40]	43/250
Sui, 2022[37]	78/96
Wang et al.,2025[47]			62/1190
Yang et al.,2019[43]		53/302
