# Supplementary material for: Prevalence and Epidemiological Characteristics of Mycoplasma synoviae Infection in Chickens in Mainland China
Source: Animals (Basel). 2026 Jun 18;16(12):1893. doi: 10.3390/ani16121893 (PMC13295294; doi:10.3390/ani16121893)
Supplement: Supplementary file 1 [file animals-16-01893-s001.zip › Supplementary Materials Data S2 Detailed domain-specific scores and final quality tier assignments for each study.xlsx]

## Sheet: Sheet1
study	Authors	Was the sampling frame appropriate to address the target population?	Were study participants recruited in an appropriate way?	Was the sample size adequate?	Were the study subjects and setting described in detail?	Was data analysis conducted with sufficient coverage of the identified sample?	Were valid and reliable methods used for the measurement of the condition?	Was there appropriate statistical analysis?	Was the response rate adequate, and if not, was the low response rate managed appropriately?	Total
1	Chen et al.,2020	1	1	1	1	1	1	1	1	8
2	Cheng, 2020	1	1	1	0	1	1	1	1	7
3	Ding et al.,2015	1	1	1	1	1	1	1	1	8
4	Jiang et al.,2020	1	1	1	1	1	1	1	1	8
5	Nie et al.,2021	1	1	1	0	1	1	1	1	7
6	Nie et al.,2021	1	1	1	1	1	1	1	0	7
7	Pan et al.,2014	1	1	1	1	1	1	1	1	8
8	Shen et al.,2022	1	1	1	0	1	1	1	1	7
9	Shi et al.,2024	1	1	1	1	1	1	1	1	8
10	Sun et al.,2023	1	1	1	1	1	1	1	1	8
11	Sun et al.,2023	1	1	1	1	1	1	1	1	8
12	Sun et al.,2017	0	1	1	0	1	1	1	1	6
13	Wang, 2024	1	1	1	1	1	1	1	1	8
14	Wang(1), 2025 Wang(2), 2025	1	1	1	1	1	1	1	1	8
15	Wang et al.,2020	1	1	1	0	1	1	1	0	6
16	Wang, 2015	1	1	1	1	1	1	1	0	7
17	Wang et al.,2024	1	1	1	1	1	1	1	0	7
18	Xue et al.,2017	0	1	1	0	1	1	1	0	5
19	Zhang, 2022	1	1	1	1	1	1	1	1	8
20	Han, 2022	1	1	1	0	1	1	1	1	7
21	Hu, 2020	1	1	1	1	1	1	1	0	7
22	Li, 2022	1	1	1	0	1	1	1	1	7
23	Liu, 2023	0	1	1	0	1	1	1	1	6
24	Lu et al.,2024	1	1	1	0	1	1	1	1	7
25	Ma et al.,2024	1	1	1	1	1	1	1	0	7
26	Sui, 2022	0	1	1	0	1	1	1	1	6
27	Chen et ai., 2021	1	1	1	1	1	1	1	0	7
28	Liu et al.,2022	1	1	1	0	1	1	1	0	6
29	Wang, 2025	0	1	1	0	1	1	1	1	6
30	Wang et al.,2022	1	1	1	0	1	1	1	0	6
31	Wang et al.,2025	1	1	1	1	1	1	1	1	8
32	Xue, 2024	1	1	1	0	1	1	1	1	7
33	Yang et al.,2019	1	1	1	0	1	1	1	1	7
		Yes=1; Unclear=0
